# Supplementary material for: CapsNet-MHC predicts peptide-MHC class I binding based on capsule neural networks
Source: Commun Biol. 2023 May 5;6:492. doi: 10.1038/s42003-023-04867-2 (PMC10162658; doi:10.1038/s42003-023-04867-2)
Supplement: Supplementary file 3 — Supplementary Data 1 [file 42003_2023_4867_MOESM3_ESM.xlsx]

## Sheet: Fig1.a
	CapsNet-MHC	DeepAttentionPan	NetMHCpan 4.0	PickPocket	SMM	NetMHC 4.0	ARB	SMMPMBEC	IEDB Consensus	NetMHCcons
Weighted Avg	0.81	0.807	0.806	0.773	0.783	0.783	0.739	0.785	0.782	0.793

## Sheet: Fig1.b
	CapsNet-MHC	DeepAttentionPan	NetMHCpan 4.0	PickPocket	SMM	NetMHC 4.0	ARB	SMMPMBEC	IEDB Consensus	NetMHCcons
Weighted Avg	0.511	0.504	0.52	0.462	0.496	0.477	0.402	0.51	0.473	0.5

## Sheet: Fig1.c
	CapsMHC	DeepAttentionPan	NetMHCpan 4.0	PickPocket	SMM	NetMHC 4.0	ARB	SMMPMBEC	IEDB Consensus	NetMHCcons
9-mer	21	19	16	7	7	19	6	8	7	11

## Sheet: Fig1.d
	CapsMHC	DeepAttentionPan	NetMHCpan 4.0	PickPocket	SMM	NetMHC 4.0	ARB	SMMPMBEC	IEDB Consensus	NetMHCcons
9-mer	13	12	11	3	3	12	4	5	5	9

## Sheet: Fig1.e
	DeepAttentionPan	CapsNet-MHC
HLA-A*02:01	0.8	0.82
HLA-A*03:01	0.93	0.89
HLA-A*11:01	0.9	0.88
HLA-A*24:02	0.76	0.79
HLA-A*30:01	0.84	0.85
HLA-A*30:02	0.62	0.62
HLA-A*31:01	1	1
HLA-A*66:01	0.57	0.68
HLA-A*68:01	0.71	0.7

## Sheet: _xltb_storage_
XL Toolbox Settings
	export_preset	<?xml version="1.0" encoding="utf-16"?>_x000D_ <Preset xmlns:xsd="http://www.w3.org/2001/XMLSchema" xmlns:xsi="http://www.w3.org/2001/XMLSchema-instance">_x000D_ <Name>Png, 600 dpi, RGB, Transparent canvas</Name>_x000D_ <Dpi>600</Dpi>_x000D_ <FileType>Png</FileType>_x000D_ <ColorSpace>Rgb</ColorSpace>_x000D_ <Transparency>TransparentCanvas</Transparency>_x000D_ <UseColorProfile>false</UseColorPro…
	export_path	C:\Users\asus\Desktop\fig1.tif

## Sheet: Fig1.f
	CapsNet-MHC	DeepAttentionPan
HLA-A*02:01	0.54	0.51
HLA-A*03:01	0.73	0.74
HLA-A*11:01	0.71	0.74
HLA-A*24:02	0.35	0.31
HLA-A*30:01	0.18	0.18
HLA-A*30:02	0.21	0.2
HLA-A*31:01	0.87	0.87
HLA-A*66:01	0.2	0.08
HLA-A*68:01	0.28	0.29

## Sheet: Kutools_Chart
	CapsNet-MHC	DeepAttentionPan
HLA-A*02:01	0.54	0.51	TRUE
HLA-A*03:01	0.73	0.74	TRUE
HLA-A*11:01	0.71	0.74	TRUE
HLA-A*24:02	0.35	0.31	TRUE
HLA-A*30:01	0.18	0.18	TRUE
HLA-A*30:02	0.21	0.2	TRUE
HLA-A*31:01	0.87	0.87	TRUE
HLA-A*66:01	0.2	0.08	TRUE
HLA-A*68:01	0.28	0.29	TRUE
0	0	0	TRUE
0	0	0	TRUE
