# Supplementary material for: CapsNet-MHC predicts peptide-MHC class I binding based on capsule neural networks
Source: Commun Biol. 2023 May 5;6:492. doi: 10.1038/s42003-023-04867-2 (PMC10162658; doi:10.1038/s42003-023-04867-2)
Supplement: Supplementary file 4 — Supplementary Data 2 [file 42003_2023_4867_MOESM4_ESM.xlsx]

## Sheet: Fig2.a
	CapsNet-MHC	HLAB	Anthem	MixMHCpred-2.0.2	NetMHCpan-4.1	NetMHCcons-1.1	ACME	NetMHCstabpan-1.0	MHCNetSeq	DeepSeqPan
8-mer	0.9844	0.9739	0.9662	0.9592	0.9668	0.9546	0.9382	0.9549	0.8957
9-mer	0.9864	0.9769	0.9826	0.9723	0.9782	0.9695	0.9661	0.9734	0.8948	0.936
10-mer	0.98	0.9728	0.97	0.9508	0.9698	0.9674	0.9625	0.9655	0.899
11-mer	0.9786	0.9706	0.9573	0.9557	0.9567	0.9542	0.9594	0.9541	0.8981
12-mer	0.9468	0.9549	0.9365	0.921	0.9164	0.918	0.9354	0.9172	0.7975
13-mer	0.9234	0.9444	0.8782	0.859	0.833	0.8417	0.8599	0.8434	0.7816
14-mer	0.8713	0.9217	0.8417	0.7543	0.7259	0.7245	0.7731	0.728	0.6994

## Sheet: Fig2.b
	CapsNet-MHC	HLAB	Anthem	MixMHCpred-2.0.2	NetMHCpan-4.1	NetMHCcons-1.1	ACME	NetMHCstabpan-1.0	MHCNetSeq
AUC	0.9924	0.9779	0.986	0.98	0.988	0.981	0.968	0.976	0.942
Sn	0.9575	0.9843	0.958	0.937	0.957	0.919	0.905	0.907	0.868
Sp	0.9621	0.9487	0.951	0.937	0.957	0.932	0.908	0.932	0.876
ACC	0.9598	0.9665	0.954	0.937	0.957	0.926	0.906	0.92	0.872
MCC	0.9196	0.9336	0.909	0.874	0.914	0.851	0.813	0.84	0.744

## Sheet: Fig2.c
	CapsNet-MHC	HLAB	Anthem	MixMHCpred-2.0.2	NetMHCpan-4.1	NetMHCcons-1.1	ACME	NetMHCstabpan-1.0	MHCNetSeq	DeepSeqPan
8-mer	0.9912	0.9945	0.972	0.928	0.965	0.939	0.917	0.934	0.959
9-mer	0.9872	0.978	0.982	0.976	0.985	0.983	0.979	0.983	0.958	0.968
10-mer	0.9924	0.9779	0.986	0.98	0.988	0.981	0.968	0.976	0.942
11-mer	0.9928	0.9864	0.992	0.991	0.992	0.985	0.983	0.984	0.946
12-mer	0.9865	0.9765	0.99	0.991	0.991	0.987	0.987	0.987	0.816
13-mer	0.9987	0.9768	0.997	0.998	0.993	0.995	0.994	0.995	0.7816
14-mer	0.937	0.9567	0.91	0.935	0.906	0.924	0.898	0.923	0.866
