# Supplementary material for: CapsNet-MHC predicts peptide-MHC class I binding based on capsule neural networks
Source: Commun Biol. 2023 May 5;6:492. doi: 10.1038/s42003-023-04867-2 (PMC10162658; doi:10.1038/s42003-023-04867-2)
Supplement: Supplementary file 5 — Supplementary Data 3 [file 42003_2023_4867_MOESM5_ESM.xlsx]

## Sheet: Fig3.a
	0-7 position	8-mer
P0	0.969	0.9844
P1	0.8599	0.9844
P2	0.9476	0.9844
P3	0.9644	0.9844
P4	0.967	0.9844
P5	0.966	0.9844
P6	0.9654	0.9844
P7	0.9335	0.9844

## Sheet: Fig3.b
	0-8 position	9-mer
P0	0.9597	0.9864
P1	0.8671	0.9864
P2	0.963	0.9864
P3	0.9633	0.9864
P4	0.9678	0.9864
P5	0.9687	0.9864
P6	0.9678	0.9864
P7	0.9659	0.9864
P8	0.8872	0.9864

## Sheet: Fig3.c
	0-9 position	10-mer
P0	0.9485	0.98
P1	0.8576	0.98
P2	0.9581	0.98
P3	0.956	0.98
P4	0.9595	0.98
P5	0.9613	0.98
P6	0.9623	0.98
P7	0.9618	0.98
P8	0.9581	0.98
P9	0.8439	0.98

## Sheet: Fig3.d
	0-10 position	11-mer
P0	0.9453	0.9786
P1	0.8491	0.9786
P2	0.9591	0.9786
P3	0.9559	0.9786
P4	0.9583	0.9786
P5	0.9614	0.9786
P6	0.9613	0.9786
P7	0.9644	0.9786
P8	0.9617	0.9786
P9	0.9552	0.9786
P10	0.8821	0.9786

## Sheet: Fig3.e
	0-11 position	12-mer
P0	0.9016	0.9468
P1	0.8152	0.9468
P2	0.9194	0.9468
P3	0.9217	0.9468
P4	0.9191	0.9468
P5	0.9196	0.9468
P6	0.9239	0.9468
P7	0.9215	0.9468
P8	0.9259	0.9468
P9	0.9236	0.9468
P10	0.9189	0.9468
P11	0.8587	0.9468

## Sheet: Fig3.f
	0-12 position	13-mer
P0	0.8718	0.9234
P1	0.7873	0.9234
P2	0.8832	0.9234
P3	0.889	0.9234
P4	0.8837	0.9234
P5	0.8935	0.9234
P6	0.8933	0.9234
P7	0.8946	0.9234
P8	0.8853	0.9234
P9	0.8865	0.9234
P10	0.8879	0.9234
P11	0.8834	0.9234
P12	0.837	0.9234

## Sheet: Fig3.g
	0-13 position	14-mer
P0	0.8152	0.8713
P1	0.7543	0.8713
P2	0.809	0.8713
P3	0.8173	0.8713
P4	0.8164	0.8713
P5	0.8255	0.8713
P6	0.8254	0.8713
P7	0.8162	0.8713
P8	0.8237	0.8713
P9	0.8127	0.8713
P10	0.8196	0.8713
P11	0.8281	0.8713
P12	0.8032	0.8713
P13	0.8096	0.8713
