# Supplementary material for: CapsNet-MHC predicts peptide-MHC class I binding based on capsule neural networks
Source: Commun Biol. 2023 May 5;6:492. doi: 10.1038/s42003-023-04867-2 (PMC10162658; doi:10.1038/s42003-023-04867-2)
Supplement: Supplementary file 6 — Supplementary Data 4 [file 42003_2023_4867_MOESM6_ESM.xlsx]

## Sheet: Fig7.a
	AUC	SRCC
CapsNet-MHC 01 (not including the dynamic routing)	0.79	0.487
CapsNet-MHC 02 (utilizing the dynamic routing algorithm)	0.81	0.511

## Sheet: Fig7.b
	AUC	SRCC
CapsNet-MHC	0.792	0.485
DeepAttentionPan	0.788	0.48

## Sheet: Fig7.c
	AUC	SRCC
BLOSUM62	0.81	0.511
BLOSUM80	0.78	0.486
Normilized-BLOSUM	0.798	0.5
EDSSMat62	0.789	0.49

## Sheet: Fig7.d
	Tanh	Sigmoid	Softmax
Performance metric	0.961	0.9831	0.975
Category 2	2.5	4.4	2
Category 3	3.5	1.8	3
Category 4	4.5	2.8	5

## Sheet: Fig7.e
	Run-Time
CapsNet-MHC	40
DeepAttentionPan	61

## Sheet: Fig7.f
	Parameters
CapsNet-MHC	372992
DeepAttentionPan	431364
