# Supplementary material for: CapsNet-MHC predicts peptide-MHC class I binding based on capsule neural networks
Source: Commun Biol. 2023 May 5;6:492. doi: 10.1038/s42003-023-04867-2 (PMC10162658; doi:10.1038/s42003-023-04867-2)
Supplement: Supplementary file 7 — Supplementary Data 5 [file 42003_2023_4867_MOESM7_ESM.xlsx]

## Sheet: Fig8.a
	CapsNet-MHC	CapsNet-MHC-ESM1	CapsNet-MHC-ESM2	CapsNet-MHC-Pae	CapsNet-MHC-contact-map
Weighted Avg	0.81	0.798	0.802	0.794	0.777

## Sheet: Fig8.b
	CapsNet-MHC	CapsNetMHC-ESM1	CapsNetMHC-ESM2	CapsNetMHC-Pae	CapsNetMHC-contact-map
Weighted Avg	0.511	0.498	0.493	0.48	0.459
