# Supplementary material for: CapsNet-MHC predicts peptide-MHC class I binding based on capsule neural networks
Source: Commun Biol. 2023 May 5;6:492. doi: 10.1038/s42003-023-04867-2 (PMC10162658; doi:10.1038/s42003-023-04867-2)
Supplement: Supplementary file 8 — Supplementary Data 6 [file 42003_2023_4867_MOESM8_ESM.xlsx]

## Sheet: Fig9.a
	CapsNet-MHC	CapsNet-MHC-ESM1	CapsNet-MHC-ESM2	CapsNet-MHC-Pae	CapsNet-MHC-contact-map
8-mer	0.9844	0.9797	0.9809	0.9766	0.9749
9-mer	0.9864	0.9832	0.9839	0.9824	0.9817
10-mer	0.98	0.9768	0.9774	0.9756	0.9735
11-mer	0.9786	0.976	0.9754	0.975	0.976
12-mer	0.9468	0.9458	0.9453	0.9505	0.951
13-mer	0.9234	0.9246	0.9245	0.9228	0.9186
14-mer	0.8713	0.8727	0.8833	0.9	0.891

## Sheet: Fig9.b
	CapsNet-MHC	CapsNet-MHC-ESM1	CapsNet-MHC-ESM2	CapsNet-MHC-Pae	CapsNet-MHC-contact-map
AUC	0.9912	0.9906	0.9908	0.9917	0.9905
Sn	0.9575	0.9575	0.9597	0.9508	0.962
Sp	0.9621	0.9554	0.9442	0.9554	0.9576
ACC	0.9598	0.9564	0.952	0.9531	0.9598
MCC	0.9196	0.9129	0.904	0.9062	0.9196

## Sheet: Fig9.c
	CapsNet-MHC	CapsNet-MHC-ESM1	CapsNet-MHC-ESM2	CpasNet-MHC-Pae	CapsNet-MHC-contact-map
8-mer	0.9912	0.984	0.9897	0.9925	0.9886
9-mer	0.9872	0.9849	0.9863	0.9872	0.9841
10-mer	0.9924	0.9906	0.9908	0.9917	0.9905
11-mer	0.9928	0.9902	0.9896	0.9911	0.991
12-mer	0.9865	0.9836	0.9852	0.9853	0.9857
13-mer	0.9987	0.9975	0.998	0.9908	0.998
14-mer	0.937	0.9932	0.9947	0.9898	0.9951
